# Supplementary material for: Effects of Cognitive Behavior Therapy on Depression, Illness Perception, and Quality of Life in Atrial Fibrillation Patients
Source: Front Psychiatry. 2022 May 6;13:830363. doi: 10.3389/fpsyt.2022.830363 (PMC9120611; doi:10.3389/fpsyt.2022.830363)
Supplement: Supplementary file 1 [file Table_1.XLSX]

## Sheet: af&dep
编号	分组	性别	年龄	就诊日期	既往史	af分型	精神障碍诊断	治疗	诊断分组	胸痛频率	胸痛严重程度	是否有心脏病	病程（月）	住院次数	就诊次数	婚姻状况	月收入	有无保险	职业状态	受教育程度	BRIEF-IPQ1	BRIEF-IPQ2	BRIEF-IPQ3	BRIEF-IPQ4	BRIEF-IPQ5	BRIEF-IPQ6	BRIEF-IPQ7	BRIEF-IPQ8	BRIEF-IPQ总分	GAD-7	phq9	SF12-1	sf12-2	sf12-3	sf12-4	sf12-5	sf12-6	sf12-7	sf12-8	sf12-9	sf12-10	sf12-11	sf12-12	PCS总分	MCS总分	总体得分	生理功能	RP生理职能量表分	BP躯体疼痛
1	2	1	66	2017-12-29	房颤2	2	1		1	1	1	1	9	1	10	2	3	1	3	2	4	5	5	5	4	3	3	4	37	11	15	4	3	2	2	2	2	2	4	4	3	4	3	39.8	45.55	51.1	54	56.7	48.3
2	2	2	60	2018-02-13	房颤2	2	1		1	2	1	1	9	1	10	2	2	1	1	1	5	6	6	4	3	4	4	3	37	10	11	4	3	1	1	1	1	1	4	4	3	3	3	30.5	34.05	51.1	50.5	46.6	48.3
3	2	2	66	2018-01-05	房颤3	3	1，3		2	1	2	1	10	2	14	2	2	1	3	2	5	4	5	6	4	4	4	6	38	18	9	2	3	2	1	1	2	2	4	4	3	1	2	32.6	34.85	58	54	46.6	48.3
5	2	2	64	2017-12-25	房颤3	3	1,5		3	1	2	1	10	1	14	2	3	1	3	2	5	6	6	6	5	6	6	5	39	16	12	2	3	2	1	1	2	2	4	3	3	1	1	32.2	39.05	58	54	46.6	48.3
6	2	2	62	2018-02-05	房颤2	2	1,4		3	2	3	1	20	2	15	3	3	1	3	2	5	7	4	3	4	3	3	4	43	11	22	2	3	1	1	1	2	1	3	3	4	1	4	32.8	35.95	58	50.5	46.6	50.2
7	2	2	58	2018-02-13	房颤2	2	8，1		3	2	2	1	9	1	10	2	2	1	1	2	5	6	6	3	3	4	4	3	38	11	17	2	3	1	1	1	2	1	4	3	3	1	1	31	34.65	58	50.5	46.6	48.3
8	2	1	62	2018-02-24	房颤2	2	2，8		3	2	2	1	9	1	10	2	2	1	1	1	5	4	6	5	4	4	4	4	36	10	12	3	3	1	1	1	1	1	3	3	3	1	3	31.7	28.25	53.7	50.5	46.6	50.2
13	2	2	60	2018-10-27	房颤2 ，冠心病	2	1，3		3	3	2	1	24	2	13	2	2	1	1	2	9	5	4	2	5	8	1	7	57	14	12	4	3	1	2	1	2	1	4	5	5	1	3	29.4	26.55	51.1	50.5	51.2	48.3
14	2	2	78	2018-07-09	房颤1，射频消融，冠心病	1	1，3		2	3	2	1	120	3	14	3	2	1	3	2	9	8	5	2	8	9	1	9	65	11	6	5	2	1	2	2	1	2	5	6	6	1	2	25.8	17.95	48.3	47	56.7	45.4
15	2	2	55	2018-10-28	房颤2，中风，冠心病	2	1，3		3	3	2	1	12	0	9	2	2	1	1	3	8	7	4	2	7	8	1	7	60	9	13	5	3	1	2	1	2	2	4	3	4	1	1	23.1	35.65	48.3	50.5	51.2	48.3
17	2	2	73	2017.12.15	糖尿病，丙肝，房颤1	1	1，4		2	1	2	1	10	2	9	3	2	1	3	2	5	8	5	3	4	4	4	5	44	10	11	4	1	1	1	1	2	2	1	6	5	1	4	24.6	36.25	58	56.7	46.6	52.9
22	1	2	57	2019-09-25	af3	3	抑郁，肝功能损害，慢性肝病，高血压									2	3	1	2	1	10	10	5	7	10	10	5	10	63	5	14	5	1	2	1	1	1	1	4	5	6	3	3	23.1	29.15	48.3	46.8	46.6	48.3
23	1	1	56	2019-09-27	af2	2	适应障碍，dep									3	3	4	1	2	3	2	8	8	2	8	6	5	28	6	15	3	1	2	2	2	2	2	1	5	6	5	3	43.6	44.45	53.7	46.8	56.7	56.7
24	1	2	62	2019-11-13	af1	1	强迫状态，双向情感障碍（dep），糖尿病									2	3	1	2	3	5	8	5	5	5	5	10	7	40	15	16	4	2	1	2	1	1	2	5	5	5	2	3	36.6	27.65	51.1	53.2	56.7	45.4
26	1	2	51	2019-12-27	af2	2	植物神经功能紊乱，dep									2	2	1	1	1	7	2	9	9	2	9	2	6	36	6	14	3	1	1	1	1	1	1	4	5	5	2	2	23.7	27.85	53.7	56.7	56.7	56.7
27	1	1	55	2020-05-27	af2	2	焦虑状态，抑郁，失眠									2	3	1	1	1	8	8	5	8	4	8	5	8	48	12	15	4	1	1	1	1	1	1	2	4	4	2	2	25.6	30.05	51.1	56.7	52.1	52.9
40	1	2	69	2021-03-05	af1	1	gad，dep									2	2		3	3	4	8	6	7	5	7	8	6	39	10	16	5	2	2	1	1	1	1	1	3	2	4	3	36.8	37.55	48.3	50.5	46.6	56.7
48	2	2	69	2021-03-03	af1	1	dep									2	3		3	2	5	8	5	6	4	8	3	7	48	5	17	4	1	1	1	1	2	2	1	6	6	2	4	25.3	40.35	53.7	56.7	56.7	56.7
49	2	2	75	2021-03-03	af1	1	dep									2	3		3	2	5	8	6	5	3	9	4	8	48	6	18	5	1	1	1	1	1	1	2	5	5	2	3	23.6	27.85	53.7	56.7	51.2	56.7
57	1	2	61	2021-01-15	af2，hbp，dm，chd，	2	gad，dep									2	2		3	3	5	6	7	4	4	7	4	9	46	9	22	5	3	3	1	1	1	1	1	1	1	1	3	38.7	28.05	48.3	56.7	46.6	56.7
59	1	2	72	2021-03-06	af1，帕金森	1	gad，dep									2	3		3	2	5	7	5	3	5	8	6	9	50	9	17	5	3	3	2	1	2	1	1	2	2	2	3	41.8	35.65	48.3	56.7	51.2	56.7
60	1	2	69	2019-08-14	af1	1	抑郁，焦虑状态									2	2		3	2	5	6	4	5	8	10	3	10	57	10	15	5	1	1	1	1	1	1	2	2	2	2	4	23.3	40.25	58	56.7	51.2	52.9
61	1	2	69	2019-09-27	高血压，af1	1	焦虑状态，dep									2	3	1	3	3	5	8	3	5	7	7	4	6	51	9	16	5	1	1	1	1	1	1	1	4	2	2	3	28.5	32.55	48.3	53.2	51.2	56.7
64	1	2	65	2020-07-09	高血压，冠心病，糖尿病，05年卵巢肿瘤，af1	1	适应障碍，抑郁，焦虑状态									3	2	4	2	3	9	5	5	4	4	8	4	5	48	8	17	4	1	1	1	1	2	1	1	4	5	4	3	28.8	43.15	53.7	50.5	51.2	56.7
65	1	2	61	2019-09-30	高血压，糖尿病，af2	2	恶劣心境									4	1	3	3	2	9	8	6	5	5	10	0	10	61	4	18	4	1	1	1	1	1	1	2	5	5	2	4	26.7	31.85	53.7	56.7	46.6	52.9
66	1	1	55	2020-06-24	高血压，糖尿病，冠心病，甲亢af2	2	抑郁									2	3	1	1	2	8	7	4	6	4	10	3	10	56	5	19	4	1	1	1	1	2	1	2	5	5	2	4	23.7	38.65	53.7	56.7	51.2	52.9
67	1	2	63	2019-09-25	高血压af2	2	焦虑状态，高血压，dep									2	3	1	3	3	9	6	6	8	6	8	9	8	44	9	13	4	2	2	1	1	1	1	2	4	6	2	1	32.5	25.75	51.1	50.5	46.6	52.9
68	1	2	65	2019-06-10	高脂血症,CHD，af2	2	恶劣心境，抑郁									2	3	1	3	3	9	4	6	1	4	7	2	7	52	5	14	4	3	2	2	1	2	1	2	4	6	4	2	39.1	33.75	51.1	54	51.2	52.9
73	1	1	56	2020-07-13	糖尿病，高血压,CHD，af2	2	恶劣心境，抑郁？									2	2	1	1	2	8	5	4	2	5	8	3	5	52	6	15	4			1	1	1	1	3	4	4	5	4	40.3	37.95	51.1	56.7	46.6	50.2
75	1	2	55	2020-07-14	子宫肌瘤，十年前子宫摘除，af2	2	抑郁，失眠									2	3	1	1	3	5	3	5	3	6	9	4	7	48	7	16	5	3	3	1	2	1	1	3	6	6	2	3	39.9	17.05	48.3	56.7	52.1	50.2
79	1	2	74	2019-08-02	高血压，室性早搏，af1	1	焦虑状态，抑郁									2	2	1	3	2	10	8	4	4	8	10	1	8	65	9	18	5	2	2	1	2	1	2	2	2	2	2	3	33.4	38.25	48.3	50.5	52.1	52.9
80	1	1	63	2020-07-08	重症肌无力，高血压，糖尿病，前列腺癌切除术，af3	3	抑郁									2	1	1	3	1	3	6	5	5	4	6	2	5	42	4	12	3	2	2	2	2	2	2	2	2	4	2	4	39.5	45.55	53.7	50.5	56.7	52.9
81	1	2	66	2020-07-21	血糖高，af2	2	焦虑状态，记忆力下降，dep									2	1	1	3	2	5	4	5	6	5	7	3	6	43	5	13	5	2	3	1	2	1	1	4	3	2	4	2	35.9	33.65	48.3	53.2	52.1	48.3
83	1	2	45	2018-11-20	af2	2	gad，dep	黛力新								3	2		1	3	7	5	8	5	6	8	4	7	46	9	14	4	1	1	1	1	1	1	2	5	5	2	4	26.7	31.85	53.7	56.7	46.6	56.7
84	2	1	66	2018-11-27	af3	3	dep									2	3		3	3	8	7	5	4	7	9	5	8	55	6	15	2	3	3	2	2	2	2	4	3	3	3	3	47.4	43.25	58	56.7	56.7	48.3
85	1	1	59	2018-11-27	af2	2	gad，dep									2	2		1	3	9	4	9	3	3	9	4	9	48	12	16	5	1	1	1	1	1	1	2	5	5	1	4	22.7	25.15	58	56.7	46.6	56.7
86	2	2	54	2019-12-24	af2	2	dep									3	3		1	3	4	5	5	3	4	8	3	8	48	6	19	5	1	1	1	1	1	1	2	5	5	2	3	23.6	27.85	53.7	56.7	51.2	56.7
88	2	2	65	2020-01-07	af3	3	dep，gad									2	3		3	2	5	8	6	4	5	7	2	7	50	13	20	4	1	1	1	1	1	1	1	5	4	1	3	29.4	24.85	51.1	56.7	51.2	52.9
92	2	2	69	2020-08-05	af1	1	dep									2	2		3	2	4	8	5	5	8	6	1	6	51	5	21	5	1	1	1	1	2	2	1	6	5	1	4	21.8	34.75	51.1	56.7	51.2	56.7
93	1	1	57	2020-08-26	af2	2	gad，dep									2	3		1	3	5	3	6	6	4	7	1	5	41	14	22	4	1	1	1	1	1	1	2	5	6	2	4	26.2	30.75	48.3	53.2	56.7	56.7
94	1	2	72	2020-08-26	af1	1	dep，gad	帕罗西汀								4	3		3	2	6	8	7	7	8	6	2	7	49	15	12	5	1	1	1	1	2	1	2	5	5	1	4	19.7	31.95	48.3	56.7	51.2	56.7
98	2	2	79	2020-10-27	af1	1	anxiety，dep	舍曲林，阿普唑仑								4	2		3	2	4	8	3	8	8	5	3	8	49	13	12	4	1	1	1	1	2	2	1	5	6	2	4	24.7	42.35	58	56.7	46.6	56.7
99	2	2	49	2020-11-18	af3	3	dep									3	3		1	3	5	7	4	9	7	9	4	6	47	7	13	4	3	2	2	1	2	1	1	4	4	2	3	42.4	31.95	51.1	54	51.2	56.7
100	2	2	79	2020-12-10	af1	1	dep	米那普仑，喹硫平								4	2		3	2	6	8	3	8	7	8	4	5	49	6	14	4	3	3	2	1	2	2	2	5	2	3	3	41.8	40.55	51.1	56.7	51.2	52.9
101	1	2	65	2020-12-10	af3	3	gad，dep									2	2		3	2	5	7	2	7	6	7	3	4	47	13	15	4	1	1	1	1	1	1	2	5	6	2	4	26.2	30.75	58	56.7	51.2	56.7
102	1	2	50	2020-12-10	af2	2	dep，gad，									3	2		1	3	6	4	1	6	4	6	2	5	46	14	16	5	1	1	1	1	1	1	2	5	6	1	4	22.2	24.05	53.7	56.7	51.2	56.7
104	1	1	69	2021-01-12	af1	1	gad，dep	舍曲林								2	2		3	2	7	8	2	5	7	5	1	6	55	15	17	5	3	2	2	1	2	1	3	4	4	2	3	33.1	31.95	48.3	54	51.2	50.2
105	1	2	48	2021-01-26	af2	2	植物神经功能紊乱，dep									2	1		1	3	4	4	3	4	4	6	2	7	46	13	18	4	1	1	1	1	2	1	2	5	6	1	4	22	32.35	53.7	56.7	56.7	56.7
106	2	1	66	2021-02-02	af3	3	dep									2	1		3	3	5	8	4	3	6	7	3	8	54	5	19	5	1	1	1	1	1	1	2	5	5	2	3	23.6	27.85	53.7	56.7	51.2	56.7
107	1	1	64	2021-03-02	af（2），chd	2	gad,dep	舍曲林，劳拉西泮								2	1		3	3	6	4	4	4	3	8	4	9	48	17	23	4	1	1	1	1	2	1	2	5	5	2	4	23.7	38.65	53.7	56.7	56.7	52.9
109	2	1	62	2019-11-25	af2（发作性）	2	dep									2	1		3	3	4	5	3	5	4	9	5	8	47	4	22	4	1	1	1	1	1	1	1	5	4	1	3	29.4	24.85	53.7	56.7	51.2	56.7
113	1	1	54	2019-12-03	af2（发作性）	2	dep，gad									2	1		1	3	5	3	1	6	3	10	4	7	47	15	21	5	2	2	1	1	2	1	4	6	6	4	4	25.7	37.65	48.3	50.5	46.6	48.3
115	2	1	38	2020-08-26	af2（两次消融），osas，	2	dep									2	1		1	3	6	4	2	7	4	9	3	6	47	6	18	5	1	1	1	1	2	2	1	6	6	1	4	21.3	33.65	58	56.7	51.2	56.7
118	1	1	59	2019-10-22	af2（阵发性），射频消融，hbp	2	gad，dep									2	2		1	3	7	5	1	8	3	8	2	4	46	13	14	4	1	1	1	1	2	1	2	6	5	1	4	23.1	31.45	53.7	56.7	51.2	56.7
119	1	1	61	2020-12-30	af2，chd	2	gad，dep									2	1		3	3	3	3	2	9	4	7	3	5	38	14	15	3	2	3	2	1	1	2	4	3	4	2	2	34.8	32.85	53.7	53.2	51.2	48.3
120	2	1	62	2018-11-27	af2，chd，hbp，dm	2	dep									2	2		3	3	4	4	3	7	3	6	4	4	37	5	10	5	1	1	1	1	1	1	2	5	5	2	3	23.6	27.85	53.7	56.7	51.2	52.9
121	2	2	73	2020-12-10	af1，chd，hbp，dm	1	dep									2	3		3	2	5	8	4	8	7	5	2	5	46	6	12	4	1	1	1	1	1	1	1	5	4	1	3	29.4	24.85	53.7	56.7	51.2	56.7
122	2	1	67	2021-02-02	af1，hbp	1	dep									2	2		3	3	6	8	5	7	8	6	3	6	49	7	13	5	1	1	1	1	2	2	1	6	6	1	4	21.3	33.65	51.1	56.7	51.2	56.7
123	1	2	68	2020-01-07	af1，hbp，dm	1	panic attract，dep									2	3		3	3	7	8	3	8	9	7	4	7	53	14	14	5	1	1	1	1	1	1	2	5	5	2	3	23.6	27.85	58	53.2	51.2	52.9
126	2	2	76	2021-01-19	af1，hbp，起搏器	1	dep									4	2		3	2	8	9	4	7	8	8	2	8	58	5	15	3	3	1	1	1	1	1	2	3	2	2	1	36.2	32.85	53.7	50.5	46.6	52.9
127	1	2	73	2020-12-08	af1，慢阻肺	1	panic，gad									2	3		3	2	4	8	3	8	7	9	3	9	53	16	16	4	1	1	1	1	1	1	1	5	4	1	3	29.4	24.85	58	56.7	46.6	56.7
130	1	2	51	2020-12-08	af1消融，起搏器，	1	dep，gad	百优解								2	1		1	3	5	9	2	7	8	5	4	8	52	13	17	5	1	1	1	1	2	2	1	6	6	1	4	21.3	33.65	53.7	56.7	51.2	56.7
131	2	2	34	2018-11-20	chd，af2	2	dep	帕罗西汀								2	2		1	3	6	4	1	6	4	6	5	7	45	6	18	5	1	1	1	1	2	2	1	6	6	1	4	21.3	33.65	53.7	56.7	51.2	56.7
132	2	2	65	2020-08-05	chd，af3	3	dep									2	3		3	3	7	5	1	8	7	7	5	6	48	7	20	3	2	3	1	1	1	1	2	4	3	2	3	39.3	29.55	53.7	53.2	46.6	52.9
133	2	1	62	2020-11-16	chd，af2	2	dep	舍曲林								2	1		3	3	4	5	2	8	3	8	4	5	41	8	21	5	1	1	1	1	2	2	1	6	5	2	4	23	39.95	58	56.7	51.2	52.9
134	2	1	58	2020-11-18	chd，af2	2	dep									2	2		1	3	5	6	3	7	4	9	3	4	45	6	22	3	3	3	2	1	2	2	1	4	5	2	4	45.3	37.35	53.7	56.7	51.2	56.7
135	1	2	70	2020-12-10	chd，af1	1	gad，dep	舍曲林								2	3		3	3	6	7	4	6	8	10	2	5	54	12	20	5	2	1	1	2	2	2	2	4	2	4	4	31	50.75	48.3	47	52.1	52.9
136	1	1	56	2020-12-10	chd，af2	2	dep，gad	舍曲林								2	1		1	3	7	5	5	6	3	9	2	6	47	13	13	5	1	1	1	1	1	2	1	6	6	1	4	24.3	26.85	53.7	56.7	51.2	56.7
137	2	1	60	2020-09-22	chd，hbp，af2	2	anxiety，dep	艾司西酞普兰								2	2		1	3	4	4	5	5	4	8	3	7	44	14	14	4	3	3	2	1	1	2	4	2	3	4	4	38.6	45.85	51.1	56.7	51.2	48.3
138	2	2	66	2020-08-26	chd，脑梗，af1	1	dep	舍曲林								2	3		3	3	5	7	4	4	8	7	4	8	53	5	15	5	2	1	2	2	1	1	2	4	3	3	1	38.8	29.55	48.3	47	56.7	52.9
139	1	2	72	2020-12-29	chd，支架，af1	1	panic，dep	帕罗西汀								2	1		3	2	6	8	3	4	8	5	4	7	53	15	16	4	1	1	1	1	2	1	1	6	6	1	4	26.4	29.45	53.7	56.7	51.2	56.7
140	2	1	48	2019-11-01	hbp，af2	2	DEP									2	2		1	3	7	4	2	5	4	6	3	6	47	6	19	5	3	3	2	1	1	2	3	2	5	4	3	36.5	38.35	48.3	56.7	51.2	50.2
141	2	2	76	2019-12-17	hbp，af1	1	dep									2	3		3	2	4	8	1	6	8	6	2	6	53	7	20	3	3	3	2	1	2	2	1	2	2	2	3	44.9	43.05	53.7	56.7	51.2	56.7
142	1	2	64	2020-08-05	hbp，chd，af3	3	gad，dep									2	1		3	3	5	7	1	7	7	5	2	5	49	12	15	5	1	1	1	1	1	2	1	6	6	1	4	24.3	26.85	53.7	56.7	51.2	56.7
143	1	2	71	2020-09-22	hbp，chd，af1	1	dep，gad	舍曲林，喹硫平								2	2		3	3	6	7	2	8	8	7	3	4	49	12	14	4	1	1	1	1	2	1	1	6	6	1	4	26.4	29.45	53.7	56.7	56.7	56.7
144	2	1	54	2020-11-18	hbp,chd，af2	2	dep									2	3		1	3	7	4	3	7	3	6	4	5	41	5	15	5	2	2	2	2	2	1	5	3	4	2	4	29.6	36.75	48.3	50.5	56.7	45.4
145	1	2	70	2020-12-29	hbp，chd，af3	3	gad，dep	乌灵胶囊								2	1		3	3	4	7	4	6	7	7	5	6	46	12	16	5	1	1	1	1	1	2	1	6	6	1	4	24.3	26.85	53.7	56.7	51.2	52.9
146	1	1	49	2021-01-26	hbp，chd，af2	2	gad，dep	舍曲林								3	2		1	3	5	4	5	5	3	8	4	7	43	13	17	3	3	3	2	1	2	1	3	4	3	2	3	41.7	33.85	53.7	56.7	51.2	50.2
149	2	2	58	2020-09-09	瓣膜病，换瓣术后，af2	2	dep	舍曲林								2	2		1	3	6	5	5	4	4	9	3	8	50	7	19	5	3	3	2	1	1	1	1	4	5	4	3	47	26.85	48.3	56.7	51.2	56.7
150	2	1	57	2020-12-08	耳鸣，hbp，chd，mi，af2	2	dep	舍曲林								2	3		1	3	7	4	5	3	3	5	2	7	46	5	20	3	3	3	2	1	2	2	1	2	2	2	3	44.9	43.05	53.7	56.7	51.2	56.7
151	1	1	74	2021-01-19	非梗阻性肥厚性心肌病，af3	3	dep，gad	黛力新								2	2		3	2	4	8	4	2	7	6	3	6	52	12	21	4	1	1	1	1	2	2	1	6	6	2	4	25.3	40.35	53.7	56.7	51.2	52.9
152	2	1	52	2020-10-27	早搏，hbp，md，af2	2	anxiety，dep	舍曲林								3	2		1	3	5	3	4	3	3	7	1	5	45	13	22	3	3	3	1	1	1	1	1	2	2	2	4	45.9	34.45	53.7	56.7	46.6	56.7
154	2	1	70	2021-03-09	af1，心衰，三尖瓣关闭不全，瓣膜病	1	dep									2	2		3	3	6	8	3	4	8	8	2	4	55	5	19	3	3	3	1	1	1	2	2	3	4	3	3	40.1	37.05	53.7	56.7	46.6	52.9
156	1	1	54	2021-03-15	chd，af2	2	gad，dep	黛力新								2	3		1	3	7	4	2	5	3	9	3	5	48	13	18	4	1	1	1	1	2	2	1	6	6	1	4	24.1	35.15	58	56.7	51.2	56.7
158	1	1	73	2021-04-05	AF1	1	GAD，dep	黛力新								2	3		3	2	4	7	3	6	7	8	4	6	49	12	16	3	1	3	2	1	2	1	1	1	2	2	3	39.3	43.25	53.7	49.5	51.2	56.7
161	2	2	66	2021-04-10	af2（阵发，起搏器）	2	dep									2	3		3	3	5	4	4	2	3	7	2	7	48	6	15	5	1	1	1	1	1	1	2	5	5	2	3	23.6	27.85	51.1	56.7	51.2	56.7
165	2	2	78	2021-04-10	af1,hbp,chd	1	dep									2	3		3	2	6	6	5	1	8	6	3	8	55	7	14	4	1	1	1	1	1	1	1	5	4	1	3	29.4	24.85	53.7	56.7	56.7	48.3
169	2	1	67	2021-04-10	af3	3	dep									2	2		3	3	7	7	4	2	7	5	4	9	55	6	12	5	1	1	1	1	2	2	1	6	6	1	4	21.3	33.65	48.3	54	51.2	56.7
174	2	2	67	2021-04-11	af3	3	dep									2	3		3	3	4	7	3	3	7	4	1	8	53	5	14	5	1	1	1	1	2	2	1	6	6	1	4	21.3	33.65	53.7	56.7	51.2	56.7
175	2	1	73	2021-04-08	af1	1	dep									2	2		3	2	5	8	2	4	8	5	2	7	55	4	15	5	1	1	1	1	2	2	1	6	6	1	4	21.3	33.65	53.7	56.7	51.2	56.7
[truncated: 33 more columns]

## Sheet: af&dep (brief)
编号	分组	BRIEF-IPQ1	BRIEF-IPQ2	BRIEF-IPQ3	BRIEF-IPQ4	BRIEF-IPQ5	BRIEF-IPQ6	BRIEF-IPQ7	BRIEF-IPQ8	BRIEF-IPQ总分	postB1	postB2	postB3	postB4	postB5	postB6	postB7	postB8	POSTBRIEF	B总减分率	SRM(标准反应平均值)
1	2	4	5	5	5	4	3	3	4	37	4	5	5	5	4	3	5	4	35
2	2	5	6	6	4	3	4	4	3	37	5	6	6	4	3	4	4	3	37
3	2	5	4	5	6	4	4	4	6	38	5	4	5	6	4	4	4	6	38
5	2	5	6	6	6	5	6	6	5	39	5	6	6	6	5	6	6	5	39
6	2	5	7	4	3	4	3	3	4	43	5	7	4	3	4	3	5	4	41
7	2	5	6	6	3	3	4	4	3	38	5	6	6	3	3	4	4	3	38
8	2	5	4	6	5	4	4	4	4	36	5	4	6	5	4	4	4	4	36
13	2	9	5	4	2	5	8	1	7	57	7	5	4	2	5	8	3	7	53
14	2	9	8	5	2	8	9	1	9	65	7	8	5	2	8	9	4	6	57
15	2	8	7	4	2	7	8	1	7	60	7	7	4	2	7	8	3	7	57
17	2	5	8	5	3	4	4	4	5	44	5	8	5	3	4	4	4	5	44
22	1	10	10	5	7	10	10	5	10	63	7	8	6	7	6	7	7	6	44
23	1	3	2	8	8	2	8	6	5	28	3	2	8	8	2	6	7	5	25
24	1	5	8	5	5	5	5	10	7	40	5	7	7	5	5	5	10	7	37
26	1	7	2	9	9	2	9	2	6	36	5	2	9	9	2	7	7	6	27
27	1	8	8	5	8	4	8	5	8	48	5	6	6	8	4	6	5	8	40
40	1	4	8	6	7	5	7	8	6	39	4	6	6	7	5	7	8	6	37
48	2	5	8	5	6	4	8	3	7	48	5	8	5	6	4	8	3	6	47
49	2	5	8	6	5	3	9	4	8	48	5	8	6	5	3	9	4	8	48
57	1	5	6	7	4	4	7	4	9	46	5	6	7	4	4	7	7	5	39
59	1	5	7	5	3	5	8	6	9	50	5	7	6	5	5	6	6	5	41
60	1	5	6	4	5	8	10	3	10	57	5	6	7	5	4	6	8	5	36
61	1	5	8	3	5	7	7	4	6	51	5	7	7	5	4	7	4	6	43
64	1	9	5	5	4	4	8	4	5	48	5	4	5	4	4	6	4	5	41
65	1	9	8	6	5	5	10	0	10	61	5	7	6	5	5	5	7	5	39
66	1	8	7	4	6	4	10	3	10	56	5	7	4	6	4	6	7	5	40
67	1	9	6	6	8	6	8	9	8	44	5	6	6	8	6	6	9	5	35
68	1	9	4	6	1	4	7	2	7	52	6	4	6	6	4	7	6	7	40
73	1	8	5	4	2	5	8	3	5	52	6	5	4	7	5	8	3	5	45
75	1	5	3	5	3	6	9	4	7	48	5	3	5	6	6	5	7	7	38
79	1	10	8	4	4	8	10	1	8	65	6	7	6	4	5	6	7	5	42
80	1	3	6	5	5	4	6	2	5	42	3	6	5	5	4	6	7	5	37
81	1	5	4	5	6	5	7	3	6	43	5	4	5	6	5	7	6	6	40
83	1	7	5	8	5	6	8	4	7	46	5	5	8	5	6	8	4	7	44
84	2	8	7	5	4	7	9	5	8	55	6	7	5	4	7	9	5	6	51
85	1	9	4	9	3	3	9	4	9	48	6	4	9	6	3	5	4	5	34
86	2	4	5	5	3	4	8	3	8	48	4	5	5	3	4	8	3	5	45
88	2	5	8	6	4	5	7	2	7	50	5	8	6	4	5	7	2	7	50
92	2	4	8	5	5	8	6	1	6	51	4	8	5	5	8	6	5	6	47
93	1	5	3	6	6	4	7	1	5	41	5	3	6	6	4	7	6	5	36
94	1	6	8	7	7	8	6	2	7	49	6	8	7	7	4	6	7	7	40
98	2	4	8	3	8	8	5	3	8	49	4	8	5	8	8	5	3	8	47
99	2	5	7	4	9	7	9	4	6	47	5	7	4	9	7	9	4	6	47
100	2	6	8	3	8	7	8	4	5	49	6	8	3	8	7	8	4	5	49
101	1	5	7	2	7	6	7	3	4	47	5	7	6	7	6	7	6	4	40
102	1	6	4	1	6	4	6	2	5	46	5	4	7	6	4	6	5	5	36
104	1	7	8	2	5	7	5	1	6	55	5	8	7	5	7	5	6	6	43
105	1	4	4	3	4	4	6	2	7	46	4	4	7	6	4	6	7	7	35
106	2	5	8	4	3	6	7	3	8	54	5	8	4	3	6	7	3	5	51
107	1	6	4	4	4	3	8	4	9	48	5	4	6	6	3	7	4	5	38
109	2	4	5	3	5	4	9	5	8	47	5	5	3	5	4	9	5	8	48
113	1	5	3	1	6	3	10	4	7	47	5	3	6	6	3	7	4	7	39
115	2	6	4	2	7	4	9	3	6	47	6	4	5	7	4	9	3	6	44
118	1	7	5	1	8	3	8	2	4	46	5	5	5	8	3	6	6	4	34
119	1	3	3	2	9	4	7	3	5	38	3	3	7	9	4	7	6	5	30
120	2	4	4	3	7	3	6	4	4	37	4	4	3	7	3	6	4	4	37
121	2	5	8	4	8	7	5	2	5	46	5	8	4	8	7	5	2	5	46
122	2	6	8	5	7	8	6	3	6	49	5	8	5	7	5	6	3	6	45
123	1	7	8	3	8	9	7	4	7	53	5	8	6	8	4	7	4	7	43
126	2	8	9	4	7	8	8	2	8	58	6	9	4	7	4	8	2	5	49
127	1	4	8	3	8	7	9	3	9	53	4	8	3	8	3	6	5	4	39
130	1	5	9	2	7	8	5	4	8	52	5	9	5	7	4	5	4	4	41
138	2	5	7	4	4	8	7	4	8	53	5	7	4	4	5	7	4	8	50
140	2	7	4	2	5	4	6	3	6	47	6	4	2	5	4	6	3	6	46
141	2	4	8	1	6	8	6	2	6	53	4	8	3	6	5	6	2	6	48
144	2	7	4	3	7	3	6	4	5	41	5	4	3	7	3	6	4	5	39
149	2	6	5	5	4	4	9	3	8	50	6	5	5	4	4	7	3	8	48
150	2	7	4	5	3	3	5	2	7	46
151	1	4	8	4	2	7	6	3	6	52
152	2	5	3	4	3	3	7	1	5	45
154	2	6	8	3	4	8	8	2	4	55
156	1	7	4	2	5	3	9	3	5	48
158	1	4	7	3	6	7	8	4	6	49
161	2	5	4	4	2	3	7	2	7	48
165	2	6	6	5	1	8	6	3	8	55
169	2	7	7	4	2	7	5	4	9	55
174	2	4	7	3	3	7	4	1	8	53
175	2	5	8	2	4	8	5	2	7	55
